# Supplementary material for: Workplace Assessment Scale: Pilot Validation Study
Source: Int J Environ Res Public Health. 2022 Sep 29;19(19):12408. doi: 10.3390/ijerph191912408 (PMC9566622; doi:10.3390/ijerph191912408)
Supplement: Supplementary file 1 [file ijerph-19-12408-s001.zip]

Archive with 2 entries (2 files):
- File S1 - Case Vignettes_FINAL.pdf
- Table S1. Study outcome measures and timing of administration_FINAL.pdf
